# Supplementary material for: Genomic consequences of dietary diversification and parallel evolution due to nectarivory in leaf-nosed bats
Source: Gigascience. 2020 Jun 6;9(6):giaa059. doi: 10.1093/gigascience/giaa059 (PMC7276932; doi:10.1093/gigascience/giaa059)
Supplement: giaa059_Supplemental_Files [file giaa059_supplemental_files.zip]

Archive with 3 entries (3 files):
- AdditionalFile2.pdf
- AdditionalFile3.pdf
- Additional_File1.pdf
